# Supplementary material for: Decoding depression by exploring the exposome-genome edge amidst COVID-19 lockdown
Source: Sci Rep. 2024 Jun 12;14:13562. doi: 10.1038/s41598-024-64200-7 (PMC11169603; doi:10.1038/s41598-024-64200-7)
Supplement: Supplementary file 2 — Supplementary Tables. [file 41598_2024_64200_MOESM2_ESM.xlsx]

## Sheet: S1
Supplementary Table S1.
Definition of pre-pandemic diagnosis of depression and anxiety
Diagnosis codes in ICD-9 used to detect depression and anxiety. The ones marked with (*) refer to a higher category, where all sub-diagnosis were included.
ICD-9	Description
Depression
296.2*	Major depressive affective disorder, single episode
296.3*	Major depressive affective disorder, recurrent episode
296.82	Atypical depressive disorder
296.9	Unspecified episodic mood disorder
311	Depressive disorder, not elsewhere classified
Anxiety
300	Anxiety state, unspecified
300.01	Panic disorder without agoraphobia
300.02	Generalized anxiety disorder
300.09	Other anxiety states
300.4	Dysthymic disorder

## Sheet: S2
Supplementary Table S2
Measures of non-genetic exposures and domains*
Domain	Variable*	Measure	Binary **
Social and household conditions during the confinement	Loneliness	Duke-UNC Functional Social Support Questionnaire (source).	0= below 75% of the total sample; 1= above 75% of the total sample.
	Interpersonal conflicts in the household	Direct question. Degree of agreement with the statement “I have difficulties to cope with lockdown due to conflicts with other household members”.	0=NO and 1=PARTIALLY/ YES
	Caregiving	Direct question. Indicate being the main responsible of caregiving activities of children.	0=NO and 1= SHARED/ THIRD PARTY/ YES
	Living alone	Direct question. Number of people in the household.	0=NO and 1=YES
	Unemployed after pandemic	Direct question. The person was employed before the outbreak and lost their job at time of confinement.	0=NO and 1=YES
	Struggle to pay rent/food	Direct question. Indicate being unable to face common expenses such as rent or food as a consequence of the lockdown.	0=NO and 1=YES
Lifestyle and behaviour related to the lockdown	Physical activity	International Physical Activity Questionnaire. Physical activity was categorized as none, moderate, or vigorous.	0= pysical activity (moderate or high); 1= no physical activity
	Alcohol intake	Detailed questionnaire, Global Burden of Disease Classification: abstainer, Cat I, Cat II, Cat III.	0=absteiner or low consumptiom; 1= moderate or hight consumption
	Smoker	Direct question. Smoking status: never, ex, current.	0=never or exsmoker; 1=current smoker
	Hours of sleep	Direct question. Current hours of sleep.	0= more than 6h; 1= 6h or less
	Media exposure	Direct question. Indicate frequency of use of media to check information about the pandemic.	0=1 time a day or less; 1=several times a day
	Access to outdoor space	Direct question. Rate the availability and frequency of use of any balcony, terrace or garden.	0=accesing ofen or sometimes to outdoor space; 1: rarely having acces or never to outdoor space (or not having outdoor space)
Wider environment and health at lockdown	Nature view	Direct question. Rate the availability and extent of view of nature from inside the house.	0=YES and 1=NO
	Urbanization	Population density by municipality according to Eurostat/GISCO	0=RURAL and 1=URBAN
	NDVI	Normalized difference vegetation index according to MODIS, average measure.	0= above 25% of the total sample; 1= below 25% of the total sample
	NO2	Nitrogen dioxide according to ELAPSE	0= below 75% of the total sample; 1= above 75% of the total sample.
	Chronic disease	Direct question with confirmation from electronic healthcare registries.	0=NO and 1=ANY
	COVID diagnosis	Derived from information about a positive test for SARS-CoV-2 infection, COVID-19 hospitalization, presence of COVID-19 symptoms or contact with a diagnosed case.	0= no; 1= possible or confirmed COVD-19 case
* The original variables in the COVICAT study that measured a very similar exposure and with correlations higher than 0.8 were considered a group and only one variable was included as representative of the exposure in the domain. High correlations were observed between individual atmospheric pollutants nitrogen dioxide (NO2), particulate matter with an aerodynamic diameter of less than 2.5 μm, tr…
** Binary variables were generated for each individual exposure, where 0=absence of the risk factor and 1=presence of the risk factor. A logical re-categorization was used for categorical variables. For example, for the variable Interpersonal Conflicts: a response “no” was rated=0, and all other responses were rated=1. For numerical variables, a cut-off was settled using the 25% or 75% of the tot…

## Sheet: S3
Supplementary Table S3
List and distribution of all non-genetic exposures assessed in the COVICAT study.
Domain	Variables	Distribution (N=9,218)	N (%)	SD
Social and household conditions during the confinement	Loneliness	Yes	2,281 (75.3)
		No	6,937 (24.7)
	Interpersonal conflict	Yes	873 (79.5)
		Partially	1,685 (18.3)
		No	6,660 (72.3)
	Caregiving activities	No dependants	4,512 (48.9)
		Shared responsibility	2,460 (26.7)
		Third party responsible	490 (5.3)
		Yes	1,756 (19.1)
	Living alone	Total number living alone	1,247 (13.5)
	Unemployed	Total number unemployed	670 (7.3)
	Struggle to pay rent/food	Total number unable to face expenses	773 (8.4)
Lifestyle and behaviour related to the lockdown	Physical activity	None	4,554 (49.4)
		Moderate	1,048 (11.4)
		High	3,616 (39.2)
	Alcohol intake	Abstainer	1.925 (20.9)
		Category I	6,885 (74.7)
		Category II	337 (3.7)
		Category III	71 (0.8)
	Smoking status	Never a smoker	3,799 (41.2)
		Ex-smoker	3,887 (42.2)
		Current smoker	1,532 (16.6)
	Hours of sleep	Total hours: mean (SD)		6.97 (1.02)
	Media exposure	Weekly or less	2,805 (30.4)
		Daily	4,137 (44.9)
		Several times a day	2,276 (24.7)
	Access to outdoor space	Often access	3,382 (36.7)
		Some access	3,754 (40.7)
		Rare access	1,094 (11.9)
		No access/No outdoor space	988 (10.7)
Wider environment and health at lockdown	Nature view	Total with available view of nature	7,883 (85.5)
	Urban	Total living in city	8,266 (89.7)
	NDVI	Average measure IQR; mean (SD)		2.57 (0.89)
	NO2	Average measure IQR; mean (SD)		2.82 (0.76)
	Chronic disease	Total with any chronic disease	2,973 (32.3)
	Positive COVID-19 case; yes	Total with positive diagnosis	456 (4.9)

## Sheet: S4
Supplementary Table S4.
Procedures for generation of Polygenic Risk Scores
Name	Short name	N cases	N controls	N total	N snps	Data source	PRS method	Source
Broad depression	PRSB	170756	329443	500199	1086005	Summary Stats	PRSCS	Howard, D.M., Adams, M.J., Clarke, TK. et al. Genome-wide meta-analysis of depression identifies 102 independent variants and highlights the importance of the prefrontal brain regions. Nat Neurosci 22, 343–352 (2019) https://doi.org/10.1038/s41593-018-0326-7
Endorsed measures of depression (one)	PRSE1	57321	57805	115126	1110507	Summary Stats	PRSCS	Glanville, K., Coleman, J., Howard, D., Pain, O., Hanscombe, K., Jermy, B., . . . Lewis, C. (2021). Multiple measures of depression to enhance validity of major depressive disorder in the UK Biobank. BJPsych Open, 7(2), https://doi.org/10.1192/bjo.2020.145
Endorsed measures of depression (two)	PRSE2	21468	57805	79273	1110507	Summary Stats	PRSCS	Glanville, K., Coleman, J., Howard, D., Pain, O., Hanscombe, K., Jermy, B., . . . Lewis, C. (2021). Multiple measures of depression to enhance validity of major depressive disorder in the UK Biobank. BJPsych Open, 7(2), https://doi.org/10.1192/bjo.2020.145
Endorsed measures of depression (three)	PRSE3	9738	57805	67543	1110507	Summary Stats	PRSCS	Glanville, K., Coleman, J., Howard, D., Pain, O., Hanscombe, K., Jermy, B., . . . Lewis, C. (2021). Multiple measures of depression to enhance validity of major depressive disorder in the UK Biobank. BJPsych Open, 7(2), https://doi.org/10.1192/bjo.2020.145
Endorsed measures of depression (four or five)	PRSE4	4887	57805	62692	1110507	Summary Stats	PRSCS	Glanville, K., Coleman, J., Howard, D., Pain, O., Hanscombe, K., Jermy, B., . . . Lewis, C. (2021). Multiple measures of depression to enhance validity of major depressive disorder in the UK Biobank. BJPsych Open, 7(2), https://doi.org/10.1192/bjo.2020.145
Lifetime depression (mental health questionnaire) vs mental health questionnaire controls	PRSLD	28982	57805	86787	1110507	Summary Stats	PRSCS	Glanville, K., Coleman, J., Howard, D., Pain, O., Hanscombe, K., Jermy, B., . . . Lewis, C. (2021). Multiple measures of depression to enhance validity of major depressive disorder in the UK Biobank. BJPsych Open, 7(2), https://doi.org/10.1192/bjo.2020.145
Lifetime Major Depressive Disorder	PRSLMDD	16301	50870	67171	22274	PGS Catalog	LD-clumping and p-value thresholding (Ricopilli)	Cai, N., Revez, J.A., Adams, M.J. et al. Minimal phenotyping yields genome-wide association signals of low specificity for major depression. Nat Genet 52, 437–447 (2020). https://doi.org/10.1038/s41588-020-0594-5
Lifetime Major Depressive Disorder (with recurrence)	PRSLMDDRec	10302	49083	59385	21980	PGS Catalog	LD-clumping and p-value thresholding (Ricopilli)	Cai, N., Revez, J.A., Adams, M.J. et al. Minimal phenotyping yields genome-wide association signals of low specificity for major depression. Nat Genet 52, 437–447 (2020). https://doi.org/10.1038/s41588-020-0594-5
Broad Depression (seen a General Practitioner for nerves, anxiety, tension or depression)	PRSGP	113262	219360	332622	24665	PGS Catalog	LD-clumping and p-value thresholding (Ricopilli)	Cai, N., Revez, J.A., Adams, M.J. et al. Minimal phenotyping yields genome-wide association signals of low specificity for major depression. Nat Genet 52, 437–447 (2020). https://doi.org/10.1038/s41588-020-0594-5
Seen a psychiatrist for nerves, anxiety, tension or depression	PRSPsy	36286	297126	333412	22728	PGS Catalog	LD-clumping and p-value thresholding (Ricopilli)	Cai, N., Revez, J.A., Adams, M.J. et al. Minimal phenotyping yields genome-wide association signals of low specificity for major depression. Nat Genet 52, 437–447 (2020). https://doi.org/10.1038/s41588-020-0594-5
Probable Depression (low mood or anhedonia, and seen a GP or psychiatrist for nerves, anxiety, tension or depression)	PRSProb	21177	58398	79575	21908	PGS Catalog	LD-clumping and p-value thresholding (Ricopilli)	Cai, N., Revez, J.A., Adams, M.J. et al. Minimal phenotyping yields genome-wide association signals of low specificity for major depression. Nat Genet 52, 437–447 (2020). https://doi.org/10.1038/s41588-020-0594-5
Seen a General Practitioner for nerves, anxiety, tension or depression (without report of low mood or anhedonia)	PRSNoDep	8632	49493	58125	21042	PGS Catalog	LD-clumping and p-value thresholding (Ricopilli)	Cai, N., Revez, J.A., Adams, M.J. et al. Minimal phenotyping yields genome-wide association signals of low specificity for major depression. Nat Genet 52, 437–447 (2020). https://doi.org/10.1038/s41588-020-0594-5
Self-reported depression or depression symptoms	PRSSR	19805	234114	253919	21828	PGS Catalog	LD-clumping and p-value thresholding (Ricopilli)	Cai, N., Revez, J.A., Adams, M.J. et al. Minimal phenotyping yields genome-wide association signals of low specificity for major depression. Nat Genet 52, 437–447 (2020).
Depression (ICD-10 defined)	PRSICD10	9176	203235	212411	21510	PGS Catalog	LD-clumping and p-value thresholding (Ricopilli)	Cai, N., Revez, J.A., Adams, M.J. et al. Minimal phenotyping yields genome-wide association signals of low specificity for major depression. Nat Genet 52, 437–447 (2020).

## Sheet: S5
Supplementary Table S5.
Results of the regressions resulting from the known group validity for each PERS.
A variable obtained from GCAT baseline that is known to be influenced by the variables comprised in each specific PERS is checked for association with the PERS to further validate the score.
PERS: Socioeconomics factors			Known group validity outcome: Education level
variable	Coefficient	P-value	Confidence interval 5%	Confidence interval 95%
PERS: Socioeconomics factors	0.0967053	3.88595e-20	0.0761286	0.117282
Gender	0.0948974	9.12788e-06	0.052995	0.1368
Age	0.0593858	0	0.0587573	0.0600143
PERS: Lifestyle/Behaviour			Known group validity outcome: Self-perceived health status (1-very good → 5-very bad)
variable	Coefficient	P-value	Confidence interval 5%	Confidence interval 95%
PERS: Lifestyle/Behaviour	0.104764	2.75124e-74	0.0936032	0.115924
Gender	0.0365533	0.00278688	0.0125982	0.0605084
Age	0.031518	0	0.0311075	0.0319285
PERS: Environmental and Health			Known group validity outcome: Deprivation index
variable	Coefficient	P-value	Confidence interval 5%	Confidence interval 95%
PERS: Environmental and Health	-0.0297401	2.26286e-05	-0.0434914	-0.0159889
Gender	1.2468e-05	0.999335	-0.0292939	0.0293188
Age	-0.0135058	0	-0.0140922	-0.0129195

## Sheet: S6
Supplementary Table S6.
Results of the Gene and Environment regression model using HADD threshold of 5, 8, and 11
HADS-D<5 vs HADS-D≥5
Model	Variable	OR	5_CI	95_CI	P-value	FDR	Pseudo-R2	LRT P-value
Null							0.0227072
G	Broad depression	1.05604	0.963894	1.157	0.241786	0.485347	0.0231744	0.241555
G	Endorsed measures of depression (one)	1.09294	0.996857	1.19828	0.0583689	0.174999	0.0239286	0.0582752
G	Endorsed measures of depression (two)	1.01937	0.931638	1.11536	0.676082	0.863774	0.0227667	0.676043
G	Endorsed measures of depression (three)	1.05112	0.960437	1.15037	0.278779	0.496318	0.0231073	0.27847
G	Endorsed measures of depression (four or five)	0.991808	0.907849	1.08353	0.855371	0.953746	0.0227186	0.855368
G	Lifetime depression (mental health questionnaire) vs mental health questionnaire controls	1.05567	0.965524	1.15423	0.234214	0.485347	0.0231895	0.234084
G	Lifetime Major Depressive Disorder	1.00274	0.917077	1.09639	0.952196	0.953746	0.0227085	0.952196
G	Lifetime Major Depressive Disorder (with recurrence)	0.9729	0.891551	1.06167	0.537455	0.721115	0.0228368	0.537418
G	Broad Depression (seen a General Practitioner for nerves, anxiety, tension or depression)	1.03522	0.94735	1.13124	0.444354	0.669848	0.0229066	0.444194
G	Seen a psychiatrist for nerves, anxiety, tension or depression	0.99639	0.911079	1.08969	0.936877	0.953746	0.0227094	0.936877
G	Probable Depression (low mood or anhedonia, and seen a GP or psychiatrist for nerves, anxiety, tension or depression)	1.09041	0.997898	1.1915	0.0556918	0.174999	0.0239583	0.0553037
G	Seen a General Practitioner for nerves, anxiety, tension or depression (without report of low mood or anhedonia)	0.943487	0.863139	1.03131	0.200194	0.485347	0.0232666	0.200023
G	Self-reported depression or depression symptoms	1.04259	0.953393	1.14014	0.360685	0.599544	0.0229919	0.360632
G	Depression (ICD-10 defined)	1.00584	0.920303	1.09933	0.897803	0.953746	0.0227129	0.897803
E	PERS: Socioeconomics factors	1.73454	1.57297	1.91271	2.46649e-28	2.00772e-27	0.0666616	6.63879e-30
E	PERS: Lifestyle/Behaviour	1.42502	1.31059	1.54943	1.10201e-16	5.96397e-16	0.0469104	3.47161e-17
E	PERS: Environmental and Health	1.2939	1.18287	1.41535	1.81389e-08	8.02687e-08	0.0336184	1.51548e-08
E	PERS: All factors	1.40645	1.33557	1.48108	3.11639e-38	5.09557e-37	0.0861161	2.19336e-42
HADS-D<8 vs HADS-D≥8
Model	Variable	OR	5_CI	95_CI	P-value	FDR	Pseudo-R2	LRT P-value
Null							0.029841
G	Broad depression	1.18047	1.04873	1.32876	0.00599398	0.02152	0.0336464	0.00590849
G	Endorsed measures of depression (one)	1.1691	1.03812	1.31662	0.0099671	0.0297105	0.0331699	0.0100325
G	Endorsed measures of depression (two)	1.07121	0.952481	1.20474	0.251087	0.402817	0.0305039	0.250565
G	Endorsed measures of depression (three)	1.08643	0.965237	1.22284	0.169545	0.333806	0.0307917	0.168833
G	Endorsed measures of depression (four or five)	1.00931	0.899873	1.13206	0.874254	0.979428	0.0298536	0.874259
G	Lifetime depression (mental health questionnaire) vs mental health questionnaire controls	1.10282	0.982183	1.23828	0.0977591	0.222284	0.0312183	0.0977033
G	Lifetime Major Depressive Disorder	1.00555	0.895857	1.12868	0.925152	0.979428	0.0298455	0.925154
G	Lifetime Major Depressive Disorder (with recurrence)	0.929451	0.829427	1.04154	0.207885	0.358447	0.0306383	0.207643
G	Broad Depression (seen a General Practitioner for nerves, anxiety, tension or depression)	1.10498	0.984173	1.24061	0.0910499	0.222284	0.0312803	0.0904586
G	Seen a psychiatrist for nerves, anxiety, tension or depression	1.00011	0.890602	1.12308	0.998515	0.991002	0.029841	0.998515
G	Probable Depression (low mood or anhedonia, and seen a GP or psychiatrist for nerves, anxiety, tension or depression)	0.990289	0.883477	1.11002	0.86692	0.979428	0.0298551	0.866929
G	Seen a General Practitioner for nerves, anxiety, tension or depression (without report of low mood or anhedonia)	1.00783	0.898044	1.13103	0.8946	0.979428	0.0298498	0.894591
G	Self-reported depression or depression symptoms	1.04562	0.93049	1.175	0.45353	0.63676	0.0301231	0.453602
G	Depression (ICD-10 defined)	1.06249	0.94574	1.19365	0.307438	0.476738	0.0303646	0.307198
E	PERS: Socioeconomics factors	1.86843	1.65864	2.10474	8.05127e-25	6.20629e-24	0.0844724	1.80056e-25
E	PERS: Lifestyle/Behaviour	1.62495	1.46251	1.80544	1.652e-19	8.98842e-19	0.0717506	6.50296e-20
E	PERS: Environmental and Health	1.36376	1.2162	1.52922	1.09629e-07	4.67123e-07	0.0439922	1.10488e-07
E	PERS: All factors	1.52489	1.42858	1.6277	8.16164e-37	1.37189e-35	0.119778	7.6091e-41
HADS-D<11 vs HADS-D≥11
Model	Variable	OR	5_CI	95_CI	P-value	FDR	Pseudo-R2	LRT P-value
Null							0.0359141
G	Broad depression	1.1051	0.92592	1.31894	0.268207	0.607209	0.0370661	0.268729
G	Endorsed measures of depression (one)	1.07994	0.903955	1.29019	0.396785	0.615317	0.036588	0.397605
G	Endorsed measures of depression (two)	0.913745	0.766157	1.08976	0.315582	0.607209	0.036861	0.315997
G	Endorsed measures of depression (three)	0.909589	0.761706	1.08618	0.295208	0.607209	0.0369443	0.295625
G	Endorsed measures of depression (four or five)	0.967557	0.81437	1.14956	0.707631	0.791659	0.0360467	0.707559
G	Lifetime depression (mental health questionnaire) vs mental health questionnaire controls	1.07065	0.899815	1.27393	0.441466	0.615317	0.0364716	0.441656
G	Lifetime Major Depressive Disorder	0.918653	0.772719	1.09215	0.336409	0.607209	0.0367856	0.336077
G	Lifetime Major Depressive Disorder (with recurrence)	0.945893	0.796954	1.12267	0.524563	0.654626	0.0362956	0.524515
G	Broad Depression (seen a General Practitioner for nerves, anxiety, tension or depression)	1.16289	0.976747	1.38451	0.0899588	0.325475	0.0386344	0.0892165
G	Seen a psychiatrist for nerves, anxiety, tension or depression	0.893722	0.751777	1.06247	0.202913	0.598819	0.0374407	0.202963
G	Probable Depression (low mood or anhedonia, and seen a GP or psychiatrist for nerves, anxiety, tension or depression)	0.958946	0.807769	1.13842	0.631996	0.751682	0.03613	0.632107
G	Seen a General Practitioner for nerves, anxiety, tension or depression (without report of low mood or anhedonia)	0.977107	0.822533	1.16073	0.792099	0.82907	0.0359795	0.792169
G	Self-reported depression or depression symptoms	0.933966	0.782231	1.11513	0.45011	0.615317	0.0364523	0.449685
G	Depression (ICD-10 defined)	1.00774	0.845089	1.20169	0.931613	0.946581	0.0359211	0.931611
E	PERS: Socioeconomics factors	1.98722	1.67536	2.35713	3.15581e-15	2.36739e-14	0.094422	3.22245e-15
E	PERS: Lifestyle/Behaviour	1.82582	1.56874	2.12503	7.52216e-15	4.23783e-14	0.0927634	7.88239e-15
E	PERS: Environmental and Health	1.39043	1.17427	1.6464	0.000131666	0.000561526	0.0495206	0.000144095
E	PERS: All factors	1.61475	1.47114	1.77238	6.57219e-24	1.11328e-22	0.139392	1.04333e-25

## Sheet: S7
Supplementary Table S7.
Results of the multinomial regression with the variables selected from the backwards approach
Including any variable selected from the backwards models					Nagelkerke’s R2: 0.17695751
Variable	Comparisson	Estimate	STD Error	OR [95% confidence interval]	P-value
(Intercept)	Mild vs. No depression	-1.31344	0.526339	0.27 [0.10,0.75]	0.0125803
	Moderate vs. No depression	-1.65819	0.727461	0.19 [0.05,0.79]	0.0226419
	Severe vs. No depression	-2.62448	0.941901	0.07 [0.01,0.46]	0.00533035
Age	Mild vs. No depression	-0.0102977	0.0085825	0.99 [0.97,1.01]	0.230196
	Moderate vs. No depression	-0.0361496	0.0120766	0.96 [0.94,0.99]	0.00275936
	Severe vs. No depression	-0.0431848	0.0155738	0.96 [0.93,0.99]	0.00555566
Education	Mild vs. No depression	-0.158375	0.0815954	0.85 [0.73,1.00]	0.052261
	Moderate vs. No depression	0.0123112	0.112193	1.01 [0.81,1.26]	0.912622
	Severe vs. No depression	-0.234262	0.137983	0.79 [0.60,1.04]	0.0895528
Gender	Mild vs. No depression	-0.313447	0.114553	0.73 [0.58,0.91]	0.00621404
	Moderate vs. No depression	-0.417119	0.157443	0.66 [0.48,0.90]	0.00806515
	Severe vs. No depression	-0.421375	0.198338	0.66 [0.44,0.97]	0.0336259
PRS_E2	Mild vs. No depression	-0.00949536	0.0637249	0.99 [0.87,1.12]	0.881549
	Moderate vs. No depression	0.0786577	0.0859181	1.08 [0.91,1.28]	0.359931
	Severe vs. No depression	-0.202865	0.106727	0.82 [0.66,1.01]	0.0573306
PERS_Soc	Mild vs. No depression	0.378285	0.0605085	1.46 [1.30,1.64]	4.05837e-10
	Moderate vs. No depression	0.617968	0.076979	1.86 [1.60,2.16]	9.92841e-16
	Severe vs. No depression	0.853463	0.0943204	2.35 [1.95,2.82]	1.44878e-19
PERS_Life	Mild vs. No depression	0.179804	0.0533143	1.20 [1.08,1.33]	0.000744827
	Moderate vs. No depression	0.377711	0.0688118	1.46 [1.27,1.67]	4.04106e-08
	Severe vs. No depression	0.671651	0.0843335	1.96 [1.66,2.31]	1.6626e-15
PERS_Env	Mild vs. No depression	0.160215	0.0569274	1.17 [1.05,1.31]	0.00488732
	Moderate vs. No depression	0.263579	0.0749739	1.30 [1.12,1.51]	0.000438744
	Severe vs. No depression	0.330038	0.091201	1.39 [1.16,1.66]	0.000295979
PRS_B	Mild vs. No depression	-0.0241824	0.0716452	0.98 [0.85,1.12]	0.735718
	Moderate vs. No depression	0.181025	0.0976538	1.20 [0.99,1.45]	0.0637757
	Severe vs. No depression	0.118654	0.123094	1.13 [0.88,1.43]	0.33508
PRS_GP	Mild vs. No depression	-0.0109256	0.0657209	0.99 [0.87,1.13]	0.867966
	Moderate vs. No depression	-0.0602727	0.0898022	0.94 [0.79,1.12]	0.502111
	Severe vs. No depression	0.125284	0.112488	1.13 [0.91,1.41]	0.265387
PRS_LMDDRec	Mild vs. No depression	0.00756109	0.057739	1.01 [0.90,1.13]	0.895813
	Moderate vs. No depression	-0.129174	0.0777405	0.88 [0.75,1.02]	0.0965919
	Severe vs. No depression	-0.101008	0.0973714	0.90 [0.75,1.09]	0.299575
PC2	Mild vs. No depression	0.39836	3.99591	1.49 [0.00,3753.10]	0.920589
	Moderate vs. No depression	4.40159	5.41709	81.58 [0.00,3331993.05]	0.416483
	Severe vs. No depression	17.9652	6.62581	63415808.25 [145.28,27682182043494.74]	0.00669996
PC3	Mild vs. No depression	-1.45981	4.0074	0.23 [0.00,598.66]	0.71565
	Moderate vs. No depression	-0.375071	5.33013	0.69 [0.00,23670.62]	0.943901
	Severe vs. No depression	12.2725	6.49049	213737.05 [0.64,71564662797.90]	0.0586453
PC10	Mild vs. No depression	0.632827	3.93022	1.88 [0.00,4171.64]	0.872081
	Moderate vs. No depression	5.97276	5.31773	392.59 [0.01,13197033.99]	0.261361
	Severe vs. No depression	14.4073	6.73993	1807234.96 [3.31,986649725760.15]	0.0325489
Including variables selected from the backwards model at HADS-D threshold 5 (HADS-D<5 vs HADS-D≥5)					Nagelkerke’s R2: 0.16230926
Variable	Comparisson	Estimate	STD Error	OR [95% confidence interval]	P-value
(Intercept)	Mild vs. No depression	-1.33006	0.526059	0.26 [0.09,0.74]	0.0114598
(Intercept)	Moderate vs. No depression	-1.61585	0.721584	0.20 [0.05,0.82]	0.0251361
(Intercept)	Severe vs. No depression	-2.39889	0.924985	0.09 [0.01,0.56]	0.00950206
Age	Mild vs. No depression	-0.00992446	0.00857267	0.99 [0.97,1.01]	0.246992
Age	Moderate vs. No depression	-0.0366883	0.0119916	0.96 [0.94,0.99]	0.00221708
Age	Severe vs. No depression	-0.0450797	0.0153249	0.96 [0.93,0.99]	0.00326532
Education	Mild vs. No depression	-0.155954	0.0812883	0.86 [0.73,1.00]	0.0550442
Education	Moderate vs. No depression	0.00101154	0.111248	1.00 [0.80,1.24]	0.992745
Education	Severe vs. No depression	-0.216711	0.136529	0.81 [0.62,1.05]	0.112448
Gender	Mild vs. No depression	-0.313157	0.114429	0.73 [0.58,0.91]	0.00620611
Gender	Moderate vs. No depression	-0.414094	0.156799	0.66 [0.49,0.90]	0.008268
Gender	Severe vs. No depression	-0.406194	0.196261	0.67 [0.45,0.98]	0.0384844
PERS_Soc	Mild vs. No depression	0.378822	0.0604933	1.46 [1.30,1.64]	3.79554e-10
PERS_Soc	Moderate vs. No depression	0.615986	0.0766698	1.85 [1.59,2.15]	9.41393e-16
PERS_Soc	Severe vs. No depression	0.822744	0.0920672	2.28 [1.90,2.73]	4.02289e-19
PERS_Life	Mild vs. No depression	0.179679	0.053166	1.20 [1.08,1.33]	0.000725942
PERS_Life	Moderate vs. No depression	0.38156	0.0684558	1.46 [1.28,1.67]	2.49212e-08
PERS_Life	Severe vs. No depression	0.639216	0.0824991	1.89 [1.61,2.23]	9.32337e-15
PERS_Env	Mild vs. No depression	0.156679	0.0568443	1.17 [1.05,1.31]	0.00584616
PERS_Env	Moderate vs. No depression	0.269607	0.0742445	1.31 [1.13,1.51]	0.00028195
PERS_Env	Severe vs. No depression	0.345908	0.0903508	1.41 [1.18,1.69]	0.000128929
Including variables selected from the backwards model at HADS-D threshold 8 (HADS-D<8 vs HADS-D≥8)					Nagelkerke’s R2: 0.1696666
Variable	Comparisson	Estimate	STD Error	OR [95% confidence interval]	P-value
(Intercept)	Mild vs. No depression	-1.64578	0.497622	0.19 [0.07,0.51]	0.000942034
	Moderate vs. No depression	-1.66229	0.69191	0.19 [0.05,0.74]	0.0162848
	Severe vs. No depression	-2.94976	0.895683	0.05 [0.01,0.30]	0.000990169
Age	Mild vs. No depression	-0.00822458	0.00850045	0.99 [0.98,1.01]	0.333271
	Moderate vs. No depression	-0.0357535	0.0119965	0.96 [0.94,0.99]	0.00287928
	Severe vs. No depression	-0.0418373	0.0154087	0.96 [0.93,0.99]	0.00662428
Gender	Mild vs. No depression	-0.305866	0.114323	0.74 [0.59,0.92]	0.00746299
	Moderate vs. No depression	-0.419957	0.157278	0.66 [0.48,0.89]	0.00758172
	Severe vs. No depression	-0.398108	0.197179	0.67 [0.46,0.99]	0.0434853
PERS_Soc	Mild vs. No depression	0.390365	0.0601943	1.48 [1.31,1.66]	8.86837e-11
PERS_Soc	Moderate vs. No depression	0.619748	0.0765642	1.86 [1.60,2.16]	5.7508e-16
PERS_Soc	Severe vs. No depression	0.858641	0.0926516	2.36 [1.97,2.83]	1.90715e-20
PERS_Life	Mild vs. No depression	0.186128	0.0530296	1.20 [1.09,1.34]	0.000448287
PERS_Life	Moderate vs. No depression	0.378765	0.0686786	1.46 [1.28,1.67]	3.48719e-08
PERS_Life	Severe vs. No depression	0.663681	0.0835084	1.94 [1.65,2.29]	1.90342e-15
PERS_Env	Mild vs. No depression	0.158704	0.0568271	1.17 [1.05,1.31]	0.00522616
PERS_Env	Moderate vs. No depression	0.262902	0.0747123	1.30 [1.12,1.51]	0.000433398
PERS_Env	Severe vs. No depression	0.337512	0.0908827	1.40 [1.17,1.67]	0.000204242
PRS_B	Mild vs. No depression	-0.0305975	0.0574251	0.97 [0.87,1.09]	0.594155
PRS_B	Moderate vs. No depression	0.185903	0.0774139	1.20 [1.03,1.40]	0.0163317
PRS_B	Severe vs. No depression	0.0981989	0.098022	1.10 [0.91,1.34]	0.316438
PRS_LMDDRec	Mild vs. No depression	0.00831826	0.0573332	1.01 [0.90,1.13]	0.884643
PRS_LMDDRec	Moderate vs. No depression	-0.133206	0.0772132	0.88 [0.75,1.02]	0.0844957
PRS_LMDDRec	Severe vs. No depression	-0.088383	0.0963402	0.92 [0.76,1.11]	0.35893
PC2	Mild vs. No depression	0.606573	3.97951	1.83 [0.00,4475.70]	0.878853
PC2	Moderate vs. No depression	4.19144	5.39077	66.12 [0.00,2564702.81]	0.436852
PC2	Severe vs. No depression	17.8328	6.58577	55551912.65 [137.65,22419275623584.14]	0.00677347
PC10	Mild vs. No depression	0.579004	3.91658	1.78 [0.00,3848.77]	0.882474
PC10	Moderate vs. No depression	6.04498	5.30649	421.99 [0.01,13876324.74]	0.254634
PC10	Severe vs. No depression	14.3031	6.7155	1628372.54 [3.13,847427750895.08]	0.033183
Including variables selected from the backwards model at HADS-D threshold 11 (HADS-D<11 vs HADS-D≥11)					Nagelkerke’s R2: 0.16500974
Variable	Comparisson	Estimate	STD Error	OR [95% confidence interval]	P-value
(Intercept)	Mild vs. No depression	-1.73775	0.495588	0.18 [0.07,0.46]	0.000454131
(Intercept)	Moderate vs. No depression	-1.73871	0.686588	0.18 [0.05,0.68]	0.0113289
(Intercept)	Severe vs. No depression	-3.16349	0.897442	0.04 [0.01,0.25]	0.000423468
Age	Mild vs. No depression	-0.00947437	0.00848425	0.99 [0.97,1.01]	0.264123
Age	Moderate vs. No depression	-0.0380531	0.0119478	0.96 [0.94,0.99]	0.00144783
Age	Severe vs. No depression	-0.042793	0.0153951	0.96 [0.93,0.99]	0.00544181
PERS_Soc	Mild vs. No depression	0.408695	0.059738	1.50 [1.34,1.69]	7.83896e-12
PERS_Soc	Moderate vs. No depression	0.638677	0.0757693	1.89 [1.63,2.20]	3.47948e-17
PERS_Soc	Severe vs. No depression	0.894288	0.093096	2.45 [2.04,2.94]	7.53552e-22
PERS_Life	Mild vs. No depression	0.193459	0.0528998	1.21 [1.09,1.35]	0.000255095
PERS_Life	Moderate vs. No depression	0.385897	0.0684442	1.47 [1.29,1.68]	1.71919e-08
PERS_Life	Severe vs. No depression	0.683668	0.0837664	1.98 [1.68,2.33]	3.3062e-16
PERS_Env	Mild vs. No depression	0.157537	0.0568269	1.17 [1.05,1.31]	0.00556744
PERS_Env	Moderate vs. No depression	0.263554	0.0745564	1.30 [1.12,1.51]	0.000407839
PERS_Env	Severe vs. No depression	0.329183	0.0906055	1.39 [1.16,1.66]	0.000279989
PRS_GP	Mild vs. No depression	-0.0225098	0.0583351	0.98 [0.87,1.10]	0.699592
PRS_GP	Moderate vs. No depression	-0.00706856	0.0789958	0.99 [0.85,1.16]	0.9287
PRS_GP	Severe vs. No depression	0.155837	0.0992442	1.17 [0.96,1.42]	0.116361
PRS_E2	Mild vs. No depression	-0.00920691	0.058264	0.99 [0.88,1.11]	0.87444
PRS_E2	Moderate vs. No depression	0.131823	0.0789061	1.14 [0.98,1.33]	0.0947952
PRS_E2	Severe vs. No depression	-0.155596	0.0974757	0.86 [0.71,1.04]	0.110431
PC2	Mild vs. No depression	0.770014	3.97979	2.16 [0.00,5273.22]	0.846582
PC2	Moderate vs. No depression	4.61193	5.39988	100.68 [0.00,3975583.16]	0.393061
PC2	Severe vs. No depression	18.2489	6.59568	84215369.23 [204.66,34653555697860.85]	0.00566105
PC3	Mild vs. No depression	-0.993946	3.99955	0.37 [0.00,939.34]	0.803736
PC3	Moderate vs. No depression	-0.258276	5.33575	0.77 [0.00,26897.57]	0.961394
PC3	Severe vs. No depression	12.2469	6.46857	208337.52 [0.65,66823071408.96]	0.0583186
PC10	Mild vs. No depression	0.507247	3.9174	1.66 [0.00,3588.03]	0.896974
PC10	Moderate vs. No depression	5.30212	5.2886	200.76 [0.01,6374282.47]	0.316075
PC10	Severe vs. No depression	13.9689	6.72007	1165733.18 [2.22,612120650912.26]	0.0376469

## Sheet: S8
Supplementary Table S8.
Results of the multinomial regression with the variables selected from the backwards approach at HADS-D threshold 8 ( HADS-D<8 vs HADS-D≥8) including interactions between environmental and genetic effects
Variable	Comparisson	Estimate	STD Error	OR [95% confidence interval]	P-value
(Intercept)	Mild vs. No depression	-1.59752	0.499749	0.20 [0.08,0.54]	0.00139041
(Intercept)	Moderate vs. No depression	-1.62777	0.693438	0.20 [0.05,0.76]	0.0189056
(Intercept)	Severe vs. No depression	-2.93456	0.897224	0.05 [0.01,0.31]	0.00107277
Age	Mild vs. No depression	-0.00884133	0.00853311	0.99 [0.97,1.01]	0.300146
Age	Moderate vs. No depression	-0.0367389	0.0120441	0.96 [0.94,0.99]	0.00228561
Age	Severe vs. No depression	-0.0427463	0.0154332	0.96 [0.93,0.99]	0.00560982
Gender	Mild vs. No depression	-0.311105	0.114518	0.73 [0.59,0.92]	0.00659494
Gender	Moderate vs. No depression	-0.425372	0.157458	0.65 [0.48,0.89]	0.00690296
Gender	Severe vs. No depression	-0.402026	0.197272	0.67 [0.45,0.98]	0.0415576
PERS_Soc	Mild vs. No depression	0.388895	0.0603374	1.48 [1.31,1.66]	1.15343e-10
PERS_Soc	Moderate vs. No depression	0.611548	0.0773597	1.84 [1.58,2.15]	2.67387e-15
PERS_Soc	Severe vs. No depression	0.868885	0.0934916	2.38 [1.99,2.86]	1.48987e-20
PERS_Life	Mild vs. No depression	0.186484	0.0531843	1.21 [1.09,1.34]	0.000454266
PERS_Life	Moderate vs. No depression	0.380644	0.0702468	1.46 [1.28,1.68]	6.00424e-08
PERS_Life	Severe vs. No depression	0.670842	0.0846357	1.96 [1.66,2.31]	2.25886e-15
PERS_Env	Mild vs. No depression	0.154232	0.0571167	1.17 [1.04,1.30]	0.00692772
PERS_Env	Moderate vs. No depression	0.276082	0.0752519	1.32 [1.14,1.53]	0.000243716
PERS_Env	Severe vs. No depression	0.339276	0.0911018	1.40 [1.17,1.68]	0.000195984
PRS_B	Mild vs. No depression	0.184332	0.170453	1.20 [0.86,1.68]	0.279508
PRS_B	Moderate vs. No depression	0.503789	0.246661	1.65 [1.02,2.68]	0.0411086
PRS_B	Severe vs. No depression	0.474224	0.332853	1.61 [0.84,3.09]	0.154237
PRS_LMDDRec	Mild vs. No depression	0.0111774	0.057493	1.01 [0.90,1.13]	0.845853
PRS_LMDDRec	Moderate vs. No depression	-0.128914	0.0774845	0.88 [0.76,1.02]	0.0961638
PRS_LMDDRec	Severe vs. No depression	-0.0820837	0.0967353	0.92 [0.76,1.11]	0.396138
PERS_Soc:PRS_B	Mild vs. No depression	0.0328763	0.0609634	1.03 [0.92,1.16]	0.589694
PERS_socioec_total:Howard_19	Moderate vs. No depression	0.0329733	0.0776645	1.03 [0.89,1.20]	0.671157
PERS_socioec_total:Howard_19	Severe vs. No depression	-0.0974227	0.0938887	0.91 [0.75,1.09]	0.299437
PERS_Life:PRS_B	Mild vs. No depression	0.0235125	0.0529753	1.02 [0.92,1.14]	0.657159
PERS_lifestbeh_total:Howard_19	Moderate vs. No depression	0.00410448	0.0692426	1.00 [0.88,1.15]	0.952732
PERS_lifestbeh_total:Howard_19	Severe vs. No depression	-0.0248241	0.084337	0.98 [0.83,1.15]	0.768495
PERS_Env:PRS_B	Mild vs. No depression	-0.140571	0.0607018	0.87 [0.77,0.98]	0.020571
PERS_envhealth_total:Howard_19	Moderate vs. No depression	-0.171068	0.0796346	0.84 [0.72,0.99]	0.031701
PERS_envhealth_total:Howard_19	Severe vs. No depression	-0.0789673	0.0962477	0.92 [0.77,1.12]	0.411954
PC2	Mild vs. No depression	0.896231	3.98829	2.45 [0.00,6083.16]	0.822201
PC2	Moderate vs. No depression	4.66008	5.40653	105.64 [0.00,4226476.89]	0.388724
PC2	Severe vs. No depression	18.3185	6.61856	90286225.90 [209.79,38855939267473.81]	0.00564457
PC10	Mild vs. No depression	0.338251	3.92702	1.40 [0.00,3087.78]	0.93136
PC10	Moderate vs. No depression	5.70157	5.3176	299.34 [0.01,10059948.25]	0.283627
PC10	Severe vs. No depression	14.5697	6.74987	2125801.64 [3.82,1183378995941.83]	0.0308881

## Sheet: S9
Supplementary Table S9.
Results of the multinomial regression including interactions between environmental and genetic effects removing one variable at a time from the PERS environmental.
Only results for PERSEnv and the interaction are shown.
Variable	Comparisson	Estimate	STD Error	OR [95% confidence interval]	P-value	Removed variable
PERS_Env	Mild vs. No depression	0.0914866	0.0666868	1.10 [0.96,1.25]	0.170099	Chronic disease
PERS_Env	Moderate vs. No depression	0.212046	0.0880384	1.24 [1.04,1.47]	0.0160155	Chronic disease
PERS_Env	Severe vs. No depression	0.200839	0.108161	1.22 [0.99,1.51]	0.0633319	Chronic disease
PERS_Env:PRS_B	Mild vs. No depression	-0.188986	0.0685115	0.83 [0.72,0.95]	0.00580746	Chronic disease
PERS_Env:PRS_B	Moderate vs. No depression	-0.243763	0.0886517	0.78 [0.66,0.93]	0.00596549	Chronic disease
PERS_Env:PRS_B	Severe vs. No depression	-0.196917	0.108746	0.82 [0.66,1.02]	0.0701729	Chronic disease
PERS_Env	Mild vs. No depression	0.156573	0.059477	1.17 [1.04,1.31]	0.00847608	Urbanization
PERS_Env	Moderate vs. No depression	0.297621	0.0776212	1.35 [1.16,1.57]	0.000125937	Urbanization
PERS_Env	Severe vs. No depression	0.362346	0.0935274	1.44 [1.20,1.73]	0.000106968	Urbanization
PERS_Env:PRS_B	Mild vs. No depression	-0.155192	0.0633336	0.86 [0.76,0.97]	0.0142699	Urbanization
PERS_Env:PRS_B	Moderate vs. No depression	-0.194395	0.0823572	0.82 [0.70,0.97]	0.0182559	Urbanization
PERS_Env:PRS_B	Severe vs. No depression	-0.0873899	0.09888	0.92 [0.75,1.11]	0.376806	Urbanization
PERS_Env	Mild vs. No depression	0.154232	0.0571167	1.17 [1.04,1.30]	0.00692772	COVID diagnosis
PERS_Env	Moderate vs. No depression	0.276082	0.0752519	1.32 [1.14,1.53]	0.000243716	COVID diagnosis
PERS_Env	Severe vs. No depression	0.339276	0.0911018	1.40 [1.17,1.68]	0.000195984	COVID diagnosis
PERS_Env:PRS_B	Mild vs. No depression	-0.140571	0.0607018	0.87 [0.77,0.98]	0.020571	COVID diagnosis
PERS_Env:PRS_B	Moderate vs. No depression	-0.171068	0.0796346	0.84 [0.72,0.99]	0.031701	COVID diagnosis
PERS_Env:PRS_B	Severe vs. No depression	-0.0789673	0.0962477	0.92 [0.77,1.12]	0.411954	COVID diagnosis
PERS_Env	Mild vs. No depression	0.220146	0.0666837	1.25 [1.09,1.42]	0.000962238	NDVI
PERS_Env	Moderate vs. No depression	0.287651	0.0880213	1.33 [1.12,1.58]	0.00108324	NDVI
PERS_Env	Severe vs. No depression	0.441037	0.105888	1.55 [1.26,1.91]	3.11188e-05	NDVI
PERS_Env:PRS_B	Mild vs. No depression	-0.146442	0.0717324	0.86 [0.75,0.99]	0.0412007	NDVI
PERS_Env:PRS_B	Moderate vs. No depression	-0.129636	0.0938338	0.88 [0.73,1.06]	0.167109	NDVI
PERS_Env:PRS_B	Severe vs. No depression	-0.0666427	0.114185	0.94 [0.75,1.17]	0.559463	NDVI
PERS_Env	Mild vs. No depression	0.176842	0.0660285	1.19 [1.05,1.36]	0.00740053	NO2
PERS_Env	Moderate vs. No depression	0.329351	0.0863973	1.39 [1.17,1.65]	0.000137818	NO2
PERS_Env	Severe vs. No depression	0.488293	0.103781	1.63 [1.33,2.00]	2.53805e-06	NO2
PERS_Env:PRS_B	Mild vs. No depression	-0.0880077	0.0706211	0.92 [0.80,1.05]	0.212693	NO2
PERS_Env:PRS_B	Moderate vs. No depression	-0.114275	0.0926395	0.89 [0.74,1.07]	0.217373	NO2
PERS_Env:PRS_B	Severe vs. No depression	-0.0219696	0.110088	0.98 [0.79,1.21]	0.841822	NO2
PERS_Env	Mild vs. No depression	0.170021	0.0637455	1.19 [1.05,1.34]	0.00764884	Nature view
PERS_Env	Moderate vs. No depression	0.35443	0.0847565	1.43 [1.21,1.68]	2.89279e-05	Nature view
PERS_Env	Severe vs. No depression	0.28651	0.10388	1.33 [1.09,1.63]	0.00581404	Nature view
PERS_Env:PRS_B	Mild vs. No depression	-0.149281	0.0673664	0.86 [0.75,0.98]	0.0266942	Nature view
PERS_Env:PRS_B	Moderate vs. No depression	-0.179748	0.0902463	0.84 [0.70,1.00]	0.0463984	Nature view
PERS_Env:PRS_B	Severe vs. No depression	-0.0480695	0.110093	0.95 [0.77,1.18]	0.662382	Nature view

## Sheet: S10
Supplementary Table S10.
Results of the multinomial regression with the variables selected from the backwards approach at HADS-D threshold 8( HADS-D<8 vs HADS-D≥8) disaggregated by the pre-pandemic mental health status
Pre-pandemic mental health diagnosis (N=262)					Nagelkerke’s R2: 0.2687096
Variable	Comparisson	Estimate	STD Error	OR [95% confidence interval]	P-value
(Intercept)	Mild vs. No depression	0.271908	1.50837	1.31 [0.07,25.24]	0.856944
(Intercept)	Moderate vs. No depression	-0.25591	1.76132	0.77 [0.02,24.44]	0.884478
(Intercept)	Severe vs. No depression	0.108648	2.1613	1.11 [0.02,77.08]	0.959908
Age	Mild vs. No depression	-0.0370257	0.0258981	0.96 [0.92,1.01]	0.152813
Age	Moderate vs. No depression	-0.0631481	0.0308707	0.94 [0.88,1.00]	0.0407991
Age	Severe vs. No depression	-0.085953	0.0385383	0.92 [0.85,0.99]	0.0257259
Gender	Mild vs. No depression	-0.607468	0.37562	0.54 [0.26,1.14]	0.105827
Gender	Moderate vs. No depression	-0.345195	0.416781	0.71 [0.31,1.60]	0.407535
Gender	Severe vs. No depression	-0.821018	0.543527	0.44 [0.15,1.28]	0.130906
PERS_Soc	Mild vs. No depression	0.439578	0.190268	1.55 [1.07,2.25]	0.0208711
PERS_Soc	Moderate vs. No depression	0.82001	0.212121	2.27 [1.50,3.44]	0.000110746
PERS_Soc	Severe vs. No depression	0.799929	0.243227	2.23 [1.38,3.58]	0.0010061
PERS_Life	Mild vs. No depression	0.183799	0.163206	1.20 [0.87,1.65]	0.26009
PERS_Life	Moderate vs. No depression	0.392515	0.182944	1.48 [1.03,2.12]	0.0319086
PERS_Life	Severe vs. No depression	0.692729	0.20701	2.00 [1.33,3.00]	0.000818809
PERS_Env	Mild vs. No depression	0.192537	0.157216	1.21 [0.89,1.65]	0.220702
PERS_Env	Moderate vs. No depression	0.480001	0.177872	1.62 [1.14,2.29]	0.00696358
PERS_Env	Severe vs. No depression	0.437383	0.217394	1.55 [1.01,2.37]	0.0442263
PRS_B	Mild vs. No depression	0.0953625	0.168797	1.10 [0.79,1.53]	0.572105
PRS_B	Moderate vs. No depression	0.232798	0.206276	1.26 [0.84,1.89]	0.259077
PRS_B	Severe vs. No depression	0.314703	0.251397	1.37 [0.84,2.24]	0.210638
PRS_LMDDRec	Mild vs. No depression	-0.225696	0.173009	0.80 [0.57,1.12]	0.192051
PRS_LMDDRec	Moderate vs. No depression	-0.0500121	0.200605	0.95 [0.64,1.41]	0.803124
PRS_LMDDRec	Severe vs. No depression	0.0715211	0.238513	1.07 [0.67,1.71]	0.764282
PC2	Mild vs. No depression	-5.16222	12.8047	0.01 [0.00,454654847.43]	0.686838
PC2	Moderate vs. No depression	17.6054	14.0031	44251787.39 [0.00,36780776394765836288.00]	0.208663
PC2	Severe vs. No depression	27.1432	16.0532	613963219638.31 [0.01,28374997939210800647372800.00]	0.0908704
PC10	Mild vs. No depression	2.94245	11.3495	18.96 [0.00,86855012500.52]	0.795436
PC10	Moderate vs. No depression	10.8614	13.0885	52125.57 [0.00,7214132227047528.00]	0.406626
PC10	Severe vs. No depression	-18.0745	16.4169	0.00 [0.00,1332569.07]	0.27091
No Pre-pandemic mental health diagnosis (N=2006)					Nagelkerke’s R2: 0.15600645
Variable	Comparisson	Estimate	STD Error	OR [95% confidence interval]	P-value
(Intercept)	Mild vs. No depression	-1.78988	0.531079	0.17 [0.06,0.47]	0.000750973
(Intercept)	Moderate vs. No depression	-1.49661	0.768924	0.22 [0.05,1.01]	0.0516101
(Intercept)	Severe vs. No depression	-3.02085	1.00807	0.05 [0.01,0.35]	0.00272957
Age	Mild vs. No depression	-0.00630681	0.00905883	0.99 [0.98,1.01]	0.4863
Age	Moderate vs. No depression	-0.037	0.013367	0.96 [0.94,0.99]	0.00563981
Age	Severe vs. No depression	-0.0429773	0.0173371	0.96 [0.93,0.99]	0.0131781
Gender	Mild vs. No depression	-0.246847	0.121633	0.78 [0.62,0.99]	0.0424139
Gender	Moderate vs. No depression	-0.375504	0.173402	0.69 [0.49,0.96]	0.0303484
Gender	Severe vs. No depression	-0.253443	0.217119	0.78 [0.51,1.19]	0.24309
PERS_Soc	Mild vs. No depression	0.383478	0.0636664	1.47 [1.30,1.66]	1.70962e-09
PERS_Soc	Moderate vs. No depression	0.584307	0.0840297	1.79 [1.52,2.11]	3.56156e-12
PERS_Soc	Severe vs. No depression	0.865383	0.102109	2.38 [1.94,2.90]	2.34908e-17
PERS_Life	Mild vs. No depression	0.18726	0.0564339	1.21 [1.08,1.35]	0.00090596
PERS_Life	Moderate vs. No depression	0.374705	0.0759119	1.45 [1.25,1.69]	7.97215e-07
PERS_Life	Severe vs. No depression	0.671507	0.0935188	1.96 [1.63,2.35]	6.94824e-13
PERS_Env	Mild vs. No depression	0.144314	0.0615325	1.16 [1.02,1.30]	0.0190106
PERS_Env	Moderate vs. No depression	0.174922	0.0844465	1.19 [1.01,1.41]	0.0383221
PERS_Env	Severe vs. No depression	0.29246	0.1025	1.34 [1.10,1.64]	0.00432723
PRS_B	Mild vs. No depression	-0.0551859	0.0615033	0.95 [0.84,1.07]	0.369568
PRS_B	Moderate vs. No depression	0.158798	0.0852757	1.17 [0.99,1.39]	0.062579
PRS_B	Severe vs. No depression	0.0298934	0.109589	1.03 [0.83,1.28]	0.785024
PRS_LMDDRec	Mild vs. No depression	0.0404157	0.0610694	1.04 [0.92,1.17]	0.5081
PRS_LMDDRec	Moderate vs. No depression	-0.15572	0.0851234	0.86 [0.72,1.01]	0.0673482
PRS_LMDDRec	Severe vs. No depression	-0.123319	0.106785	0.88 [0.72,1.09]	0.248157
PC2	Mild vs. No depression	1.34965	4.21651	3.86 [0.00,14973.23]	0.748902
PC2	Moderate vs. No depression	2.0294	5.99609	7.61 [0.00,966791.42]	0.735021
PC2	Severe vs. No depression	15.4422	7.38462	5086977.59 [2.63,9825871626343.19]	0.0365164
PC10	Mild vs. No depression	-0.133451	4.20312	0.88 [0.00,3309.90]	0.974671
PC10	Moderate vs. No depression	3.8506	5.89867	47.02 [0.00,4935683.81]	0.513891
PC10	Severe vs. No depression	20.2745	7.53557	638413133.83 [245.86,1657706593168076.50]	0.00713437
